# Supplementary material for: Reasons for and Behavioral Consequences of Male Dog Castration—A Questionnaire Study in Poland
Source: Animals (Basel). 2022 Jul 23;12(15):1883. doi: 10.3390/ani12151883 (PMC9330254; doi:10.3390/ani12151883)
Supplement: Supplementary file 1 [file animals-12-01883-s001.zip]

Archive with 1 entries (1 files):
- animals-1799177-supplementary.pdf
